# Supplementary material for: Magnesium Depletion Score as an Indicator of Health Risk and Nutritional Status—A Scoping Review
Source: Nutrients. 2025 Oct 20;17(20):3286. doi: 10.3390/nu17203286 (PMC12566843; doi:10.3390/nu17203286)
Supplement: Supplementary file 1 [file nutrients-17-03286-s001.zip]

Archive with 1 entries (1 files):
- nutrients-3891885-supplementary (final).pdf
